# Supplementary material for: Patient reported outcomes for phosphomannomutase 2 congenital disorder of glycosylation (PMM2-CDG): listening to what matters for the patients and health professionals
Source: Orphanet J Rare Dis. 2022 Oct 29;17:398. doi: 10.1186/s13023-022-02551-y (PMC9618201; doi:10.1186/s13023-022-02551-y)
Supplement: Supplementary file 2 — Additional file 2. Data collection sheet of semi-structured interviews and respective results. [file 13023_2022_2551_MOESM2_ESM.xlsx]

## Sheet: Data collection sheet
Symptoms/manifestation(s)	Family 1 (40 years old)	Family 2 (5 years old)	Family 3 ( 7 years old)	Family 4 (6 years old)	Family 5 (25 years old)	Family 6 (10 years old)	Family 7 (10 years old)	General conclusions
Behavioral problems; Aggressive behaviour	Some behaviour problems but not aggressive. COVID-19 pandemic made the scenario worse because she can't socialize. She is more frustrated, more demanding and more anxious. The negative consequences are huge for the mother because it causes extreme exhaustion.	This is a big problem for them. There are a lot or tantrums, frustration crises because she can comunicate. It is very complicated to deal with. The parents also think that she seems to "play with her disease". This is, it seems that she uses the fact that she has this condition to make the parents to do what she wants. Also there is a lot of repetition, she says the same thing over and over agai…	She has a lot of frustration . For instance, on school she is really sensitive, she starts crying if she cant do something or if the teachers says that she can't do it. They manage this frustration episodes by talking to her at the same level in a calm way sometimes accepting what she wants, giving in. She sticks with some ideas with repetition, for instance, she is obcessed in being a good child…	The mother doesnt notice alteration in behaviour, she is frustrated sometimes but no more than normal.	Until 14 years old, he was the sweetest loving boy in the world. Then, puberty happens and he started with new medicines. Since then, he has been very agreesive. He hits and bites, but he is also sweet, so it is not a constant. Mother dont really knows the cause. So, she doesnt know how much it is CDG, how much it is personality (parents also have strong personality), how much is puberty. He goes…	For them, this is one of the major negative impacts - the behaviour. Because they have a family of 2 adults and 3 kids, he is 10 and he controls the house. They have to do what he wants because of the fear that he will have a meltdown. So he gets upset, starts crying and has a tantrum for 30 min - 1 H. So they spend a lot of time trying to eliminate any disruption that might surprise him , any no…	Of all the symptoms, this is the one that has more impact in the quality of life. All his reactions are afected. Because he also has his cerebellum affected, they cant express what they feel and dont know the limits of their behaviour. Her kid calls for attention for several different reasons which for the rest of the family has a great impact because he doesnt have a normal behaviour. If there a…	6/7 families report big to extreme impacts (3 of them saying that it is the biggest or one of the biggest problems). The behaviour alterations reported comprise frustration (e.g. tantrums, crying), anxiety, demanding or possessive (e.g. mothers time and attention) behaviours, repetitiveness (or obsession) and agressiveness. Only one family reported that some frustration exists but no more than wi…
Developmental delay; Failure to thrive; Gross motor delay (delay in skills involving the use of limbs and torso); Fine motor delay (delay in activities using the hands e.g. using pencils, scissors, …); Psychological functioning; Social development; Social functioning; Social isolation; Emotional development; Emotional functioning (social and emotional skills); Intellectual disability; Learning di…	Basically everything is affected. She can use her hands but she is not able to walk, or do the daily activities alone. She is dependent of her family, specially the mother, to transfer her (e.g. wheelchair to bed, to toilet), to use the toilet, to bath, to dress, etc. No problem at the social level, she is very sociable and she marks people. The worst problem at the social level is verbalisation,…	At the motor level, she cant walk and she is totally dependent. She can get up but loses balance. She can eat and drink alone but there is always the need for someone to prepare, give her food and drinks. She cant use the toilet alone. Big impact in the professional life of the parents, there is no chance to work with strict timetables. At the social level, it is difficult because other people do…	physical delay - for the mother is very difficult for her body, like transfering her to the toilet, to the bed, etc. Affects mainly the qol of the mother. She cant walk. At the intelegence there is some delay but she can think and sometimes its a frustration for her because she knows she cant do the same as others.	At the motor level, she moves autonomously but by crawling. However, she needs help to sit down on a chair, or to get out of the chair to avoid falls (even though she can do it alone sometimes). To dress up, go to the toilet always requires help. She is not autonomous. Outside home, she uses a wheelchair. At the fine level, she uses pens, she can paint, she can eat with fork and knife and cut. Sh…	Most negative consequences are not related specifically with CDG but with just the fact that he has a disability. Some of his interests are related with his age. He learns some english words and can spell. He used a wheelchair and can walk with stander. He has lots of muscle to do so but not balance. He can take off clothes, but not trousers. So, in the end he is dependent for everything, dress, …	Regarding physical motor skills, he doesnt walk, so the difficulty is that they have to have lots of adaptations at home - it is expensive and time-consuming. It is difficult to move especially when he is being uncooperative, it always takes longer to take to places. Because he is big now, it is getting worse. Parents need to be careful to make sure that they are not damaging themselves (e.g. whe…	It has a huge impact because the delay is significantly big. When he was little the impact was not that big. There is a delay but he can still play with his siblings. The big impact starts after 6 years old because of the difference between his development and the development of other kids is increasingly bigger and more drastic. Also, his body does not accompanies the motor side nor the intelect…	At the motor level, everything is affected, specially at the gross motor level (walk, and daily life activities like dress, toilet, bath, transfers from bed to wheelchair and vice versa, prepare food or drinks, make bed). There is less impact at the fine motor level. Families reported that kids can use their hands to eat and drink, paint...) Total dependence and lack of autonomy. Even though they…
Dysphagia (swallowing difficulties); Tube feeding; Enteral nutrition; Malabsorption; Enteropathy; Diarrhea; Vomiting	She doesnt have a lot of gastrointestinal problems. The only impact is that she cant eat solid food and needs to have all the food cut very small (dependency). However, her mother always encourages her to eat alone. Some foods are more dificult to eat then others (i.e., pasty foods). She really wants to eat everything (sweets, etc) but the family is cautious to dont let her eat too much due to re…	She had reflux when she was a baby, some gases and intolerances but she doenst relate this things with CDG. At some point, she had some oral sensivity and had to eat everything blended.	Not now but she had some problems in the past. Mother thinks now its normal. No major affectation before - manageble with medication	She only has some constipation. She eats less and they are careful with what she eats but thats it.	He doent have much gastrointestinal problems. He used to vomit two - three times a year during the night. So he needed to be cleaned but nothing else. He never had restrictions (had breastmilk, always eaten with his mouth). The only thing he had was reflux and constipation due to lack of movement but it was controled with medication.	He used to vomit once a month and used antireflux medecines that didnt work. So they diagnosed stomach migrain and took some medicines which stoped the vomiting. However, the anxiety is worse.	Recorrent gastrointestinal problems, not so much dysohagia but more intervals with brutal stomach pain (2-3 weeks), acidosis, a lot of gases and sometimes diarrhea and constipation. There is a need to take medicines everyday and it is difficult to find the balance between constipation and diarrhea. There were a lot of appointments to try to identify the problems. Also it seems that he has imcompl…	Gatrointestinal problems reported include: reflux, difficulty swallowing pasty foods, constipation due to lack of movevement, stomache migrain causing vomits. As for negative impact, there are some eating restrictions like the amount of food to control the reflux, the type of food to control constipation. Overall, families reported that there isnt much negative impact because the issues are manag…
Dysarthria; Speech delay; Language delay	It mainly affects social relashionships. She cant explain her needs which increses her frustration. Her mother says that if she could choose between all problems within CDG, walking and talking are the most essencial.	If the mother had to choose between walking and talking, she would prefer talking. She (daughter) has the notion of what she can do or cant do, so in a social environent (e.g. a lot of kids) her behaviour changes. She doesnt try to comunicate, because others wont understand and stop doing the activities that she likes (e.g. going on the swing). She also tries to communicte using sign language but…	She has some complex language but the prenunciation is bad, so others dont understand her which affects social relationships. She takes a lot of time and effort to explain herself. So when people understand, she shows that she is happy.	The fact that she doesnt talk causes some frustration, but she can explain herself by other means (e.g. sign language, mimic), speacially at home. This impairs her access to information and learning opportunities as well as her development. She cant develop her skills even though she potentially had the capacity to do so. Her daily leisure activities are very childish for her age. It also affects…	He is verbal but you have to know him well to understand him. Outside of home, he doesnt want to speak because he is very self-conscious, which affects social relations. Because he knows people wont understand him, he only interacts with his friend by making fun, for instance	He speaks quite well, so frustration is not an issue. Ocasionally, they dont understand him and he feels upset. He cant pronouce some words, so for outside people that dont know how he talks, its hard to understand. So he shows resistance to talk because he knows that people wont understand him.	It has a negative impact. However he improved a lot and now he can speak a lot. But he had a huge problem in constructing a sentence at the grammar level. He makes a huge effort in trying to express what he wants. He ends up being successful but not in the most correct way. There are also people that doenst know him that dont understand what he wants to transmit so there is an impact at the socia…	It mainly affects social relashionships. Even if patients have complex language, verbalisation is often difficult so they often cant express themselves which increases frustration but also they stop trying to communicate or doing other activities they cant do. Also, peers often prefer to interact with others that they will understand. This also impairs access to information and learning opportuni…
Hypotonia (low muscle tone)	She could only sit by herself with 2 years old and never had freedom of movements. It caused a lot od emotional and physical impact on the family.	Nothing to report other then it being one of the leads for diagnosis	She has some but not uniformely distributed. For instance, she has hypotonia in the hand. One example is that she can't push because of the lack of strenght when playing with toys	When she was younger she used to stay very still but with aging she developed. Therapies have been helping a lot, for instances, orthothesis: suit to help her posture and foot splints.	He had hypotonia when he was younger which led to the diagnosis. Family needed to think of ways to help him sit so he wouldnt need to lay down. But he develop his streght so it was not very impactful. They let him do everything and be curious to develop.	This was a problem because it taken so long to get to where he is physically now. He took years and years to being able to sit down. And now he wants to go somewhere and he cant. All their favorite shows involve running, jumping, etc. They worry about if his physic capacity will get worse.	It used to have more impact. It is still impactful but it got a lot better. The biggest problem is the use of the hands, for instance, an aprehension to grab things, but he is able to do it. The therapies helped a lot.	Mostly at a younger phase and develops with age. One family reported hypotonia not uniformely distributed (e.g. only on right hand). Delay in being able to achieve physically goals (e.g. sit by themselves), no liberty of movements, impact on daily activities (e.g. grabs certain things, playing with certain kinds of toys that require pushing bottons for instance). Therapies help to overcome hypoto…
Infections	She had a lot of infections as a child and until 14 years old, speciall respiratory and urinary infections. She required a high number of hospitalizations and in-patient stays. Infections were both more frequent and severe. They had devastating effects, she would become very fragile without moving out of bed. Some required the use of nasogastric tube.	Nothing to report , the same as other children but causes a lot of frustration.	She had in the past, now less. In the past, infections trigered seizures and stroke-like episode. Infections were more frequent, stronger and longer (a simple otitis that is simple in her other child causes her to not even move) to resolve. They cause her to lose of weight and use of antibiotics. Because of this she had less energy; therapies slow down, consequently slowing down the development. …	less than siblings	He didnt stuggle with infections. He was really sick only every 5 years but with no apperent reason which led to seizures. They had a high standart of hygiene. This means that they were very careful to prevent infections because they were aware of the risk.	He did have infections before. For intance pneumonia that required two hospitalizations. Quite often he develops a fever while at school. If he catched it it would be worse compared with other kids. Also more frequent .	A lot of infection, specially form 0 to 3 years old, it was horrible. They were much more frequent, one after the other and it had a big impact. They were also a lot more severe also which required a lot of hospitalizations. It required him to take huge ammounts of antibiotics, which affected the growth of his teeth (i.e. his teeth were disincorporated and he had to had surgery to remove them , t…	4/7 families reported that theirs children struggled with both more frequent, longer and severe infections specially during childhood. They had devastating effects, she would become very fragile without moving out of bed, the use of nasogastric tube, weight loss, use of a lot of antibiotics, and in one patient they trigered seizures and stroke-like episodes. Cause them to have less energy, therap…
Kyphosis; Scoliosis (curvature of the spine)	She had scoliosis but not very pronouced. However she started using a vest already as an adult but it will not improve her situation. You can only say that it (scoliosis) is there , but it doenst prevent her from doing anything. She didnt had the best medical follow-up, due to the lack of knowlegde of CDG at that time.The parents needed to demand follow-up appointments regarding the most varied p…	Nothing to report	Her mother also has scoliosis, so they check this. It seems to increase but for the moment it is not a probem	she had scoliosis but she corrected it with CME (CUEVAS MEDEK EXERCISE). She still has it but it doesnt impact her daily life. The worst is the fact that she doent have stability , she can stand but doesnt have enought stability - but she finds a way to get to places	He has very bad lombal scoliosis (69 degrees). Because parents were aware of it they did quiropractice since 8 months old but she has the perception that scoliosis just came over 1 night. The impact is that he cares about it when he is on the wheelcharir because it is very noticeble. Also, there is not enough space on his body for the the intestine and his lungs, sometimes he has very fast and sh…	Nothing that they are worried about at the moment. In the Natural History Study (USA), they told the family that he had skeletal problems. They gave the notes to their doctor in the UK but there was no follow up until now. However, it is a concern on the back of the mother's mind.	Only kyphosis but only in his first years, very acentuated. He still has it but less. Therapies helped to reduce it because they helped his posture. However, he is very activity/interest/atitudedependent. This is, when he is doing something that he doesnt care, you can notice the kyphosis, but when he is doing something that he likes, he is very straight.	4 families reported scoliosis and 1 reported kiphosis. Scoliosis varied from slight to very severe. The use of vests and therapies to correct the posture were used which help a lot but when it was started to be used only at the adult phase he doest improve scoliosis. 3 families reported that even thought you can notice scoliosis is doent impact the QoL, nevertheless one of then reported that the …
Strabismus; Retinitis Pigmentosa; Esotropia; Nystagmus; Myopia	She has retinitis pigmentosa, so she only has frontal vision. Her mom stands in a way that she can see her well. However, she gets freightned when she sees people when she was not expecting it. It causes a lot of fear concerning the future because she knows that it can lead to vision loss and blindness.	She developed strabismus. Also, she does an ocular posture where she looks up , specially when she is tired or anxious. No major impact.	She has strabismus. On the ophtalmologist, it is difficult to check because she doesnt stop for examination. Seems not a problem.	She has strabismus and presbyopia. She had to have botox twice to correct strabismus and uses glasses. Even though she has medical follow up she doent see an impact in daily life.	He has Retinitis pigmentosa but it is not getting worse for the last couple years. He has poor eye sight but refuses to wear glasses. When her mom is driving, he can see really far. He turns his head to see on the sides and the mom makes sure that light is good and avoid sunlight.	He has nystagmus, so he needs big glasses. He goes to the hospital to have eye tests. Because they have not been able to access it for 2 years, they are concerned about it at the moment (due to lockdown). They need to enlarge everything but it is not to impactful, he can still see.	He has hypermetropy since an infant but it is stable, he had strabismus but it was treated with Toxina botulinica. He only had half a dose but never had it again. It doesnt impact his QoL.	Eye problems reported by the familes were strabismus, presbyopia, nystagmys, hypermetropy, retinitis pigmentosa and abnormal ocular posture (looking up , specially when tired or anxious). 6 families reported that eye problems (2 of them had starbismus correction using botox) do not have a major impact on the QoL even though there are medical follow ups. 1 family (40 year old) with retinitis pigme…
Ataxia (lack of muscle control or coordination of voluntary movements)	She has very little ataxia. Only appears when she is very excited or tired, but overwall is not very visible in the daily life.	This has kind of the same impact of the motor developmental delay. This is, it impacts physical activities (e.g. ballet - she cant do some of the movements with the same precision). More difficulties while eating so she needs help to get some movements right.	She only present ataxia sometimes, mostly when she is tired. Causes frustration because she cant do some things with control.	Very pontual ataxia only when she is more tired.	He has a little bit. Sometimes his hands tremble until he grabs something. Mostly when he his tired but not very impactful	He does have uncontroled moments when he is reaching out but then he corrects it. There are movements that they think that he cant control. For instance, he hits the mother occasionaly not on purpose, specially when he gets excited, starts kicking and flipping. But this was something that they didnt notice until it was mentioned at the World Conference on CDG. Only then they heard about movement …	He has a lot of ataxia which impacts his autonomy. Even though he can control himself he needs to be controled and supervised. When he tries to grab something, his right hand trembles a lot, speacially when its supported (e.g. table). It impacts speacially the big movements (like walking). However, it does not impact at the fine level - he has for instace good aiming and coordenation when playing…	All families reported ataxia. While 5 families reported little ataxia mostly when patients are tired or anxious, 2 families reported a bigger level of ataxia. It can impacts physical activities (e.g. ballet - she cant do some of the movements with the same precision), lack of autonomy (e.g more difficulties while eating , hands trembling until grabbing or controlling the movement, needs help to g…
Osteopenia (low bone density, eventually evolving to osteoporosis)	Very severe osteoporosis. She is in pain because she is in the wheelchair and is very still. She is in pain when getting up and sitting down. Family is afraid of bone fractures so there is avoidance of physical activities and falls. Falls are freightning. So there is also the fear of leaving the patient being looked after by someone else (even with other family members or at school where she migh…	Nothing to report	Nothing to report	Nothing to report	He cant be operated to his scoliosis	They havent consider that, but they know its a potential problem in the future. Because they know this, they give a bottle of milk everynight "for the bones".	He was never tested.	Only two famiies reported osteopenia (25 and 40 years old). One family reported that the osteopenia eveolved to severy osteoporosis which causes pain when she is sitting in the wheelchair as well as getting up and sitting down. Family is afraid of bone fractures so there is avoidance of physical activities and falls as they are freightning. There is also the fear of leaving the patient being look…
Peripheral neuropathy (damage of the nerves)	Nothing to report	Nothing to report	Nothing to report	The only thing she can think of is that sometimes it seems that she is not sensitive to pain. For instance, when she falls she never hurts herself, etc..	Nothing to report	Never heard of it	She thinks they have this name in a report but doesnt know exactly the consequences of it. For a long time she had the feeling that he had the capacity to support pain way better than other people. For instance, when he went to the dentist, his mouth his in a awful state and the dentist said that he should have been hurting a lot, but there was never any complaint. Also, when he is in pain, he ca…	Most families never hear of peripheral neuropathy or were not aware of it. Only one family said that they think they had their kid diagnosed. Nevertheless two families reported that their children have more pain tolerance. The PN diagnosed patient's mother stated that he cant identify where the pain and also to identify if it is warm or cold (sensibility or language issue?). The same family repor…
Seizures; Epilepsy; Convulsions	They happened in an early phase. The last one happened around 18 years old in a situation of extreme cold without being prepare (no appropriate clothes). It caused her to be a in-patient in Spain (out of her own country). All seizures led to hospitalizations but they were not very frequent.	Nothing to report. They repeated the EEG but never presented anything.	Only during infections (until 2 years old), so it was a consequence of another problem	She had 3 episodes of seizures triggered by fever that required hospitalization. She has some slight epiletic activity in the EEG but nothing that ever justified to take any medication.	He started to have febrile seizures when he was little. At 6-7 years old they turned to epilepsy (4 seizures a year without medicine). The seizures were up to two hours - very severe. He had to be in the incubator twice because they woulnt stop despite attemps with medication. Doctors said that he was taking more medicine than everybody. They thought it was a problem with the metabolism of medici…	There are no seizures, so they feel very lucky there. They suspect it as a kid because he used to freeze for a few seconds but never followed up.	He is medicated with Kepra since 5 years old but he had several episodes until being medicated (there was only 1 after but because he fell). He had 2 big seizures. However one of the big worries his that it is very difficult to identify what is a seizure. This is, a lot of people think that it is shaking without stopping but the fact is that it can be only a movement with the hand or with the eye…	2 families reported no seizures. Seizure normally require hospitalizations or in-patients stays. 3 families reported that seizures were trigged by other infections, fevers or even cold weather. One family reported seizures until 5 years old until the patient ws medicated. One of the families reported severe epilepsy (4 times a year with seizures up to two hour and very refractory to medicines. He…
Stroke-like episodes	Stroke-like episodes were more impactful. They always required in-patient stays with basic support. Doctors are not aware of this condition so someimes she suffered invasive examinations that were not necessary.	No experience with this. Only one time, there was a fall that caused inconsciousness and they worried a lot that it was a stroke-like but she recovered quickly.	Only during infections (after 2 years old), so it was a consequence of another problem.	One episode that she seemed to be having a stroke-like episode, but they dont know for sure. They went to the hospital but it got better after a few hours.	He had only once at 3 years old. Lasted for 1 week and was blind on 1 side. So there is no major impact on daily quality of life. However, he used to wear a helmet to avoit hits on the head, stop using it when he was 15 years old. There was a lot of prevention	Nothing. They were more worried about it because the doctor told them that he can still have them (i.e. if he didnt have seizures until the age of ten he is unlikely to have them in the future, but its not the same with stroke-like episodes), so there is fear because they are really disabling. The fact that they see this happen with friends is terrifying. She knows that sometimes there is a compl…	Theoretically he didnt have any stroke-like episode, but even though at the hospital they said that he was having a seizure, now that she heard from other doctors, she thinks that it might have been a stroke-like episode. She thinks so, but not certain.	3 families reported stroke-like episodes and another 2 suspect their their kids has one episode but without confirmation. One family said that they were triggered by infections after 2 years old. One family reported that stoke-like episodes always required in-patient stays with basic support. Doctors are not aware of this condition so sometimes she suffered invasive examinations that were not nec…
Coagulopathy	Reluctance to surgeries	Nothing to report	Nothing to report	Nothing to report	No problem with it. Only if he will have the surgery the parents ask to check the coagulation factors.	He had a blood clot in 2018 in his leg. He takes blood thinners (warfarin) everyday and probably for the rest of his live. In that episode he was in pain and they took him to the hospital. The mother had to learn how to give injections everyday. He missed a lot of school, a lot of physiotherapy. Now it is under control with medication. Before the clot he also had HSP - Henoch-Schönlein purpura (H…	When he was born, they were told that he had thrombotic predisposition. However, only last year the mother heard about an adult patient slightly affected that died after a thrombosis. So this led them to get tested again which shown slight alterations of coagulation factors. For now, they only need to control what he eats to try to normalize the levels. But the mom is now on alert and more carefu…	4 families reported concern with coaguloathy. Because families know about this problem there is reluctance to surgery or cautiousness (check for coagulation factors). One family started on daily blood thiners after a blood clot episode (family needed to learn how to do injections, kid missed a lot on school and on therapies) and it is now under control. A second family reported fear over this man…
Sleep disturbances; Insomnia	Only when she is more anxious she sleeps bad but it is not very common.	She presents sleep disturbances since she was born. This has a major impact on the parents. It is exhausting for their mental sanity, causes lack of patience and impacts their relationships (e.g. between each other). Sometimes she has insomnias and when she sleeps it isnt for a very little time. This caused her to have more tantrums, have a more controling attitude towards her parents, wants to d…	It has a major impact specially on the mother -It has been 7 years without sleeping well. For the child, when she sleeps bad, she is tired during the day with no energy. When she sleeps well, she does better, reaches glasses without trouble, the pronounciation is better, she is less sensitive, does physical exercise better.	She used to have but not anymore. The only thing they did was to change from a crib to a big bed with no railings even before 2 years old (because she moved a lot she used to hit in the railings and wake up).	Nothing to report	He doesnt have problems sleeping, he sleeps a lot. But he likes to go to sleep in a certain way. At night, he likes to have dad to be next to him (no mommy). Always lie on his side, with a bib on his face to block the light. Likes to be tapped on the bum. If he wakes overnight, he likes that his dad reorganize the bed, which is tiring for the husband. It happens for 10 years now and is ongoing. H…	He doent have them , he moves a lot but sleeps well.	2 families reported sleep disturbances as a big struggle. They reported insomnias or sleeping for small periods of time. The consequences are more tiredness and lack or energy, more tantrums, more controling attitudes towards her parents, wants to do exactly what she wants and nothing else... One mother said: "When she sleeps well, she does better , reaches glasses without trouble , pronounciatio…
Food allergy	Nothing to report	Nothing to report	Nothing to report	Nothing to report	Nothing to report	Nothing to report	Only to the egg. They took it out of his diet but now he is not allergic anymore	Only one family reported that his kid had allergy to egg which lead them to take it out of their diet , but he overcame that allergy (not allergic anymore).
Hypergonadotropic hypogonadism; Delayed puberty; Incomplete puberty; Absent puberty; Amenorrhea	She does not have menstruation. She can have one esporadic ovulation once a year. Doctor though about using the pill but they refused because they were afraid of complication at the cardiac level. However, the family was always uncertain about this decision. Specially now in a later phase because the lack of mestruation can worsen the osteoporosis. Her sexual organs are very underdeveloped (in EC…	Nothing to report	Touches personal parts a lot, which is not so good when she is in public. She should understand that her intimacy is just hers.	Nothing to report	Developed absolutely normal.	Urine was too small. Puberty dint happen yet	It is too soon to talk about sex development	In 5 families, it was too soon to talk about sex devlopment. In the adult patient, the male patient developed absolutely normal. The female adult patient does not have menstruation. She can have one esporadic ovulation once a year. Doctor though about using the pill but they refused because they were afraid of complication at the cardiac level. However, the family was always uncertain about this …
Hepatomegaly; Fatty liver; Steatosis; Cirrhosis; Liver failure	Nothing to report	She only has elevated transaminases which led to the suspicion of the diagnosis. The only thing was that they were more careful to avoid colds, etc)	In the past, she had transaminases very elevated. During infection doctors would not believe this happens in CDG, so they would do several investigations. Only with the main doctor this wouldnt happen.	Only elevated transaminases but no impact	When he was little, liver transaminases were elevated but normal today.	Nothing they know about yet. Liver scan showed a fatty liver but no impact	Therorectically, he had hepatomegaly but it is normal nowadays.	Reported liver problems include elevated transaminases, fatty liver and hepatomegaly, and most of them are normalized with age. Families reported that they dont have a major impact in QoL but some problems are: be careful to avoid colds and several test and medical investigations because some doctor are nor aware/believe that elevated transaminases are a common feature in CDG.
Others	Problems with the heart are very worrying, they are always controling with follow up appointments it because she add an effusion once. In Portugal, one of the most impactful things is that there is the need for multidisciplinary appointments (this is, to plan all appointments in the 2 days or in a week) to reduce the family burden at the physical, emotional and economic level. All the manifestati…	She has a lot of medical follow up appointments, including follow up of potential future problems (anually). Just the fact that your kid has CDG is impactful: it is not the end of the world but it also is not the hapiness elixir. You cant help to compare with other kids. They are always very couscious of what they do, careful about relationships. She felt the need to have psychological support, s…	Nothing to report	A lot of therapies (speech therapy, CME, communication methods, hidrotherapy...). It is impactful the fact that she is dependent for elementar things because it absorbs the parents that need to give her constant attention and support. It is financially very impactful and they worry a lot about her education. This is, they dont know if she is being stimulated to her full potential. More that what …	The worst thing with CDG is that he is unstable, his health is unstable. Sometimes he is so good and in the next minute he is so bad. It is unpredictable. He can go through the worst seizures and being back to normal sudenly. He seems normal but she knows that there is nothing about him that is normal. She feels that she has a clock ticking time in her hands. Mother doesnt know what to expect and…	Husband is from Thailand so he flies often to visit family. Negative impact of the blood issues because they dont think they wil be able to fly long distances with their son. It is more important because he cant see the family.	Nephrology, he has problems with his kidneys. He always needed to be followed up. He has a weird deposit on his kidneys but never lead to problems. They identified loss of calcium but he was medicated with Calca - it is however a medicine that its not tought for kids.- huge pills. The same with the vitamins A and B, they are big liquid capsules, very hard to swalow.	-
