# Supplementary material for: Patient reported outcomes for phosphomannomutase 2 congenital disorder of glycosylation (PMM2-CDG): listening to what matters for the patients and health professionals
Source: Orphanet J Rare Dis. 2022 Oct 29;17:398. doi: 10.1186/s13023-022-02551-y (PMC9618201; doi:10.1186/s13023-022-02551-y)
Supplement: Supplementary file 3 — Additional file 3. Quality assessment of included questionnaires. [file 13023_2022_2551_MOESM3_ESM.xlsx]

## Sheet: Sheet1
(+ ) positive rating; (?) indeterminate rating; (-) negative rating; (0) no information available.
	1. VALIDITY			2. INTERNAL CONSISTENCY	3. REPRODUCIBILITY		4. RESPONSIVENESS	5. FLOOR AND CEILING EFFECTS	6. INTERPRETABILITY	NOTES
	Construct Validity (Structural Validity; Cross-cultural validity, Hypothises testing, convergent/divergent...)	Content Validity (Face Validity)	Criterion Validity	Internal consisty (Cronbach’s alpha)	Agreement	Reliability (test-retest, inter-rater, intra-rater) Criteria pearson>.70	Responsiveness	Floor and Ceiling effects	Interpretability
Definition	The extent to which scores on a particular questionnaire relate to other measures in a manner that is consistent with theoretically derived hypotheses concerning the concepts that are being measured	The extent to which the domain of interest is comprehensively sampled by the items in the questionnaire	The extent to which scores on a particular questionnaire relate to a gold standard	The extent to which items in a (sub)scale are intercorrelated, thus measuring the same construct	The extent to which the scores on repeated measures are close to each other (absolute measurement error)	The extent to which patients can be distinguished from each other, despite measurement errors (relative measurement error)	The ability of a questionnaire to detect clinically important changes over time	The number of respondents who achieved the lowest or highest possible score	The degree to which one can assign qualitative meaning to quantitative scores	MIC = minimal important change; SDC = smallest detectable change; LOA = limits of agreement; ICC = Intraclass correlation; SD = standard deviation; RR = Response Ratio; Doubtful design or method = lacking of a clear description of the design or methods of the study, sample size smaller than 50 subjects (should be at least 50 in every (subgroup) analysis), or any important methodological weakness …
Criteria	(+) Specific hypotheses were formulated AND at least 75% of the results are in accordance with these hypotheses; (?) Doubtful design or method (e.g., no hypotheses); (-) Less than 75% of hypotheses were confirmed, despite adequate design and methods; (0) No information found on construct validity.	(+) A clear description is provided of the measurement aim, the target population, the concepts that are being measured, and the item selection AND target popu- lation and (investigators OR experts) were involved in item selection; (?) A clear description of above-mentioned aspects is lacking OR only target population involved OR doubtful design or method; (-) No target population involvement; (0…	(+)Convincing arguments that gold standard is ‘‘gold’’ AND correlation with gold standard >0.70; (?) No convincing arguments that gold standard is ‘‘gold’’ OR doubtful design or method; (-) Correlation with gold standard <0.70, despite adequate design and method; 0) No information found on criterion validity.	(+) Factor analyses performed AND Cronbach’s alpha(s) calculated per dimension AND Cronbach’s alpha(s) between 0.70 and 0.95; (?) No factor analysis OR doubtful design or method; (-) Cronbach’s alpha(s) < 0.70 or > 0.95, despite adequate design and method; (0) No information found on internal consistency	(+) MIC < SDC or MIC outside the LOA or convincing arguments that agreement is acceptable; (?) Doubtful design or method OR (MIC not defined AND no convincing arguments that agreement is acceptable); (-) MIC > SDC OR MIC equals or inside LOA, despite adequate design and method; (0) No information found on agreement.	(+) ICC or weighted Kappa > 0.70; (?) Doubtful design or method (e.g., time interval not mentioned); (-) ICC or weighted Kappa < 0.70, despite adequate design and method; (0) No information found on reliability.	(+) SDC or SDC < MIC | OR MIC outside the LOA| OR RR > 1.96 | OR AUC > 0.70; (?) Doubtful design or method; (-) SDC or SDC > MIC OR MIC equals or inside LOA OR RR < 1.96 OR AUC < 0.70, despite adequate design and methods; (0) No information found on responsiveness.	(+) <15% of the respondents achieved the highest or lowest possible scores; (?) Doubtful design or method; (-) >15% of the respondents achieved the highest or lowest possible scores, despite adequate design and methods; (0) No information found on floor and ceiling effects	(+) Mean and SD scores presented of at least four relevant subgroups of patients and MIC defined; (?) Doubtful design or method OR less than four subgroups OR no MIC defined; (0) No information found on interpretation.
INSTRUMENT
10-item Neuro-Ophthalmic Supplement (NOS) to the NEI-VFQ-25	(?)	(+)	0	(+)	0	0	0	(+)	(?)
8-question QoL live interview developed by Kothari M et al., 2009	(?)	(?)	0	(+)	0	0	0	0	(?)
Adult Strabismus Quality of Life Questionnaire - 11 item (AS-11)	(+)	(+)	0	(+)	0	0	0	(?)	0
Adult Strabismus Quality of Life Questionnaire (AS-20)	(+)	(+)	0	(+)	0	0	0	(-)	(?)
Amblyopia and Strabismus Questionnaire (A&SQ)	(+)	(+)	(+)	(+)	0	0	(+)	0	(?)
Canadian Haemophilia Outcomes-Kids’ Life Assessment Tool (CHO-KLAT)	(?)	(+)	(+)	0	0	(+)	0	0	(+)
celiac disease-specific DUX questionnaire (CDDUX)	(+)	(+)	(+)	(+)	0	0	0	0	(?)
Chronic Liver Disease Questionnaire (CLDQ)	(+)	(+)	(+)	(?)	0	(-)	0	0	(+)
Chronic Liver Disease Questionnaire for NAFLD NASH (CLDQ NAFLD-NASH)	(+)	(+)	(?)	(+)	(+)	(+)	(+)	(+)	(+)
College of Optometrists in Vision Development Quality of Life questionnaire (COVD QOL)	(+)	(+)	0	0	0	(+)	0	0	0
Cushing QoL questionnaire (CushQoL)	(+)	(+)	(-)	(+)	0	0	0	(+)	0
Deglutition Handicap Index (DHI)	(+)	(+)	(?)	(+)	(+)	(+)	0	(-)	(+)
Disease specific questionnaire based on the study of the Joint LASIK Study Task Force (Schallhorn et al., 2016)	(?)	(?)	0	0	0	0	(?)	0	0
Dysarthria Impact Profile (DIP)	(+)	(+)	(?)	(+)	0	(+)	0	0	(?)
Dysphagia Handicap Index (DHI)	(+)	(+)	0	(+)	0	(+)	0	(-)	(?)
Early-Onset Scoliosis Questionnaire (EOSQ-24)	(+)	(+)	(?)	(+)	0	(+)	(+)	0	(+)
Eating Assessment Tool (EAT-10)	(+)	(+)	(?)	(+)	0	(+)	(+)	0	(?)
EORTC QLQ - OES18 - Oesophageal Module 18	(+)	(+)	(?)	(-)	0	0	0	0	(?)
EORTC QLQ- Gastrointestinal Neuroendocrine Carninoid Module (GINET21)	(+)	(+)	(+)	(+)	(+)	(+)	(+)	0	(+)
Epilepsy & Learning Disabilities Quality of Life Questionnaire (ELDQOL)	(+)	(+)	(+)	(+)	0	(+)	(+)	(+)	(?)
Food Allergy Quality of Life Questionnaire - Parent Form (FAQLQ-PF)	(+)	(+)	(+)	(+)	(+)	(+)	(+)	0	(+)
Gastroesophageal Reflux Disease-Health Related Quality of Life (GERD-HRQL)	(+)	(+)	(?)	0	(+)	(+)	(+)	(+)	(+)
GastroIntestinal Quality of Life Index (GIQLI)	(+)	(+)	(-)	(+)	(+)	(+)	(+)	0	(+)
Haemophilia-specific health- related quality of life questionnaire for adults (HAEMO-QoL-A)	(+)	(+)	(-)	(+)	(+)	(+)	(?)	(-)	(?)
Haemophilia-specific health-related quality of life questionnaire - short form (HAEMO-QoL-SF)	(+)	(+)	(+)	(+)	0	(?)	0	0	0
Home parenteral nutrition-quality of life (HPN-QOL)	(+)	(+)	0	(-)	0	0	0	0	(?)
HRQOL questionnaire developed by Chen et al., 2015	(?)	(+)	0	(+)	0	(+)	(+)	0	(?)
IBDQ-32	(+)	(+)	0	0	(?)	(-)	(+)	0	(+)
IBDQ-36	(+)	(+)	0	0	0	0	0	0	0
IBDQ-9	(+)	(+)	(+)	(+)	(+)	(+)	(+)	0	(+)
Insomnia Severity Index (ISI)	(?)	(+)	(-)	(?)	(?)	(+)	(+)	0	(?)
Intermittent Exotropia Questionnaire (IXTQ)	0	(+)	0	(+)	0	0	0	0	(?)
Irritable Bowel Syndrome Quality of Life (IBS-QOL)	(+)	(+)	(-)	(+)	(+)	(+)	(+)	(+)	(+)
Irritable Bowel Syndrome Quality of Life Questionnaire (IBSQoL)	(+)	(+)	0	(+)	0	(+)	0	0	(?)
Izumo scale for abdominal symptom-related QOL	0	(+)	(?)	(+)	0	(+)	0	0	(?)
Kansas City Cardiomyopathy Questionnaire (KCCQ-12)	(+)	(+)	(+)	(+)	(+)	(?)	(+)	0	(+)
Leicester Cough Questionnaire (LCQ)	(+)	(+)	(-)	(+)	(+)	(+)	(+)	0	(+)
Living with Neurologically Based Speech Difficulties (LwD)	(+)	(+)	(?)	0	0	0	0	0	(?)
Low Luminance Questionnaire (LLQ)	(+)	(+)	(-)	(+)	0	(+)	0	(-)	0
Mini-Osteoporosis Quality of Life Questionnaire (Mini-OQLQ)	(?)	(+)	0	(?)	0	(+)	(+)	0	0
Minnesota Living With Heart Failure Questionnaire (MLHFQ)	(+)	(+)	0	(+)	0	(?)	(+)	(+)	(+)
Multiple System Atrophy Quality of Life questionnaire (MSA-QoL)	(+)	(+)	0	(+)	0	(+)	0	(+)	(?)
National Eye Institute Refractive Error Quality of Life Instrument - 42 (NEI RQL-42)	(+)	(+)	0	(+)	(?)	(+)	(?)	0	0
National Eye Institute Visual Functioning Questionnaire - 25 (NEI VFQ-25)	(+)	(?)	(+)	(?)	0	0	(?)	0	0
Nystagmus-specific QOL questionnaire (NYS-29)	(+)	(+)	0	(+)	0	0	0	0	(?)
Osteoporosis Assessment Questionnaire (OPAQ)	(+)	(+)	0	(+)	0	(-)	(+)	0	0
Osteoporosis Quality of Life Questionnaire (OQLQ)	(+)	(+)	(-)	(+)	0	0	(+)	0	(+)
Osteoporosis-Targeted Quality of Life (OPTQoL)	(+)	(+)	0	(+)	(+)	(+)	(?)	0	(?)
Pediatric Eye Questionnaire (PedEyeQ)	(?)	(+)	0	0	0	0	0	0	(?)
Pittsburgh Insomnia Rating Scale (PIRS)	(?)	(+)	(+)	(?)	0	(+)	0	0	0
Quality of Life Impact of Refractive Correction (QIRC)	(?)	(+)	0	(+)	0	(+)	0	(?)	(?)
Quality of Life in Childhood Epilepsy Questionnaire (QOLCE-55)	(+)	(+)	0	(+)	0	(+)	0	0	0
Quality of Life in Childhood Epilepsy Questionnaire (QOLCE)	(?)	(+)	(?)	(+)	0	0	0	(+)	(?)
Quality Of Life In Epilepsy (QOLIE-10(-P))	(+)	(+)	(+)	(-)	0	(+)	0	0	(?)
Quality Of Life In Epilepsy (QOLIE-31)	(+)	(+)	(?)	(+)	0	(+)	0	0	(?)
Quality of Life in Epilepsy Inventory for Adolescents (QOLIE-AD-48)	(+)	(+)	0	(-)	0	(+)	0	(+)	(?)
Quality of Life in Essential Tremor Questionnaire (QUEST)	(?)	(+)	(?)	(+)	0	0	0	0	(?)
Quality of Life in the Dysarthric Speaker (QOL-Dys)	(+)	(+)	(?)	(+)	0	(+)	0	0	(?)
Quality of Life questionnaire In Osteoporosis (QUALIOST)	(?)	(+)	(?)	0	0	(+)	(+)	(+)	(?)
Quality-of-Life Scale for Myopia developed by Erickson et al., (2004)	(+)	(+)	(-)	(+)	0	(+)	0	0	(?)
Questionnaire for Evaluating Quality of Life of Pathologic Myopia Patients by Takashima T et al., 2001	0	(?)	0	0	0	0	0	0	0
Questionnaire on the impact of strabismus on patient quality of life based on AS-20 from Ribeiro Gde B et al., 2014	0	(+)	(?)	0	0	0	0	0	0
Scleroderma gastrointestinal tract 1.0 questionnaire (SSC-GIT 1.0)	(+)	(+)	(-)	(+)	0	(+)	0	(-)	(?)
Scoliosis Quality of Life Index (SQLI)	(+)	(+)	(+)	(+)	0	(+)	(?)	(-)	(?)
Scoliosis Research Society 7-item (SRS-7)	(+)	(+)	(+)	0	(?)	(-)	(?)	0	(?)
Scoliosis Research Society 30-item (SRS-30)	(+)	(+)	(+)	(-)	0	0	0	(+)	(?)
Scoliosis Research Society 22 item (SRS-22; SRS-22r)	(?)	(+)	(+)	(+)	0	(+)	0	(+)	(?)
Short Form-Nepean Dyspepsia Index (SF-NDI)	(+)	(+)	(?)	(+)	(+)	(+)	(+)	0	(+)
Short Osteoporosis Quality of Life Questionnaire (ECOS-16)	(+)	(+)	(+)	(+)	(+)	(+)	(+)	(-)	(+)
Short Inflammatory Bowel Disease Questionnaire (SIBDQ)	(?)	(+)	0	(+)	(+)	(-)	0	0	0
Sino-Nasal Outcome Test (SNOT-20)	(+)	(+)	(?)	(+)	0	(+)	0	0	(+)
Sino-Nasal Outcome Test (SNOT-22)	(+)	(+)	0	(+)	(+)	(+)	(+)	0	(+)
Speech Handicap Index (SHI)	(+)	(+)	(+)	(+)	0	(+)	(+)	0	0
Swallowing Quality Of Life (SWAL-QOL)	(+)	(+)	(+)	(+)	(+)	(+)	(+)	(-)	(?)
The Italian Spine Youth Quality of Life questionnaire (ISYQOL)	(+)	(+)	(+)	0	0	(+)	0	0	0
University of California Los Angeles Prostate Cancer Index (UCLA-PCI)	(+)	(+)	(-)	(+)	0	(+)	0	(-)	(?)
University of Washington Quality of Life (UWQOL)	(+)	(+)	(+)	(+)	0	(+)	(+)	0	(?)
Vision Quality of Life Questionnaire developed by McKeon C et al., 1997	(+)	(?)	0	(+)	0	0	0	0	0
Visual Function Scale-Plus (VFS-plus)	(+)	(+)	(?)	(+)	0	(+)	(+)	(+)	(+)
	1. VALIDITY			2. INTERNAL CONSISTY	3. REPRODUCIBILITY		4. RESPONSIVENESS	5. FLOOR AND CEILING EFFECTS	6. INTERPRETABILITY
Rating	Construct Validity (structural Validity; Cross-cultural validity, Hypothises testing, convergent/divergent...)	Content Validity (Face Validity)	Criterion Validity	Internal consisty (Cronbach’s alpha)	Agreement	Reliability (test-retest, inter-rater, intra-rater) Criteria pearson>.70	Responsiveness	Floor and Ceiling effects	Interpretability
Positive rating (+)	n=60, 77,5%	n=74, 93,7%	n=22, 27,8%	n=56, 71%	n=17, 21,5%	n=48, 60,8%	n=28, 35,4%	n=14, 17,7%	n=21, 26,6%
Negative rating (-)	n=0, 0%	n=0, 0%	n=11, 13,9%	n=5, 6,3%	n=0, 0%	n=5, 6,3%	n=0, 0%	n=10, 12,7%	n=0, 0%
Indeterminate rating (?)	n=15, 18,75%	n=5, 6,3%	n=18, 22,8%	n=5, 6,3%	n=4, 5,1%	n=3, 3.8%	n=7, 8,9%	n=2, 2,5%	n=39, 49,4%
No information available (0)	n=4, 3,75%	n=0, 0%	n=28, 35,4%	n=13, 16,4%	n=58, 73,4%	n=23, 29,1%	n=44, 55,7%	n=53, 67,1%	n=19, 24%
